# Supplementary material for: One-Pot Syntheses and Characterization of Group VI Carbonyl NHC Coordination Compounds
Source: Molecules. 2025 Jun 2;30(11):2433. doi: 10.3390/molecules30112433 (PMC12155831; doi:10.3390/molecules30112433)
Supplement: Supplementary file 1 [file molecules-30-02433-s001.zip]

Archive with 1 entries (1 files):
- molecules-3659880-supplementary.pdf
